# Supplementary material for: BDNF Deficiency Preserves Shoal Structure but Selectively Modulates Horizontal Exploration in an Adult BDNF−/− Zebrafish Line
Source: Int J Mol Sci. 2026 Jun 17;27(12):5464. doi: 10.3390/ijms27125464 (PMC13299163; doi:10.3390/ijms27125464)
Supplement: Supplementary file 1 [file ijms-27-05464-s001.zip › Tables S1-S3.xlsx]

## Sheet: Table S1 Gentot
Aspects of shoal behaviour		Figure	Parameter	F	p	Power (1–β)	η²
Shoal structure and cohesion		1	Inter-fish distance 3D	F(1, 57) = 0.49	0.48697	0.107734	0.00852
			Inter-fish distance 2D frontal	F(1, 57) = 0.53	0.47026	0.112426	0.00918
			Inter-fish distance 2D top	F(1, 57) = 0.31	0.57832	0.0865296	0.00545
		2	Shoal volume 3D	F(1, 57) = 0.09	0.76687	0.0602339	0.00155
			Shoal area 2D frontal	F(1, 57) = 1.63	0.20655	0.248242	0.02784
			Shoal area 2D top	F(1, 57) = 0.27	0.60748	0.0811051	0.00466
		3	Distance to the centroid	F(1, 57) = 0.50	0.48369	0.108634	0.00864
			Homogeneity index	F(1, 57) = 0.27	0.60641	0.0813389	0.00469
Spatial positioning	Vertical	4	Animals in the top area	F(1, 57) = 0.09	0.76253	0.0606332	0.00161
			Animals in the middle area	F(1, 57) = 0.14	0.71316	0.0657893	0.00239
			Animals in the bottom area	F(1, 57) = 0.002	0.96612	0.0502086	3.19218e-05
		5	Centroid position in top area	F(1, 57) = 0.82	0.36975	0.147672	0.01414
			Centroid position in middle area	F(1, 57) = 0.54	0.46472	0.114045	0.00942
			Centroid position in bottom area	F(1, 57) = 0.0008	0.97776	0.0500898	1.3749e-05
	Horizontal	6	Animals in the periphery area	F(1, 57) = 5.79	0.01941	0.672238	0.09217
			Animals in the middle area	F(1, 57) = 4.42	0.0399	0.557021	0.072
			Animals in the centre area	F(1, 57) = 4.43	0.03977	0.557617	0.07209
		7	Centroid position in perphery area	F(1, 57) = 5.57	0.02177	0.655266	0.08895
			Centroid position in middle area	F(1, 57) = 1.72	0.19452	0.259406	0.02935
			Centroid position in centre area	F(1, 57) = 6.67	0.0124	0.733332	0.10475

## Sheet: Table S2 Time
								min 1 vs min									min 2 vs min								min 3 vs min							min 4 vs min						min 5 vs min					min 6 vs min				min 7 vs min
Aspects of shoal behaviour		Figure	Parameter	Genotype	F	p	Power (1–β)	2	3	4	5	6	7	8	9	10	3	4	5	6	7	8	9	10	4	5	6	7	8	9	10	5	6	7	8	9	10	6	7	8	9	10	7	8	9	10	8	9	10
Shoal structure and cohesion		1	Inter-fish distance 3D	WT	F(9, 243)= 2.38	0.01359	0.998251	0	0	0	0	0	0	0	0	0	0	0	0	0	0	0	0	0	0	0	0	0	0	0	0	0	0	0	0	0	0	0	0	0	0	0	0	0	0	0	0	0	0
				KO	F(5.45, 163.62)= 0.77	0.586099	0.498336
			Inter-fish distance 2D frontal	WT	F(9, 243)= 1.95	0.04612	0.988668	0	0	0	0	0	0	0	0	0	0	0	0	0	0	0	0	0	0	0	0	0	0	0	0	0	0	0	0	0	0	0	0	0	0	0	0	0	0	0	0	0	0
				KO	F(5.52, 165.50)= 0.60	0.718039	0.383267
			Inter-fish distance 2D top	WT	F(9, 243)= 2.15	0.02595	0.989844	0	0	0	0	0	0	0	0	0	0	0	0	0	0	0	0	0	0	0	0	0	0	0	0	0	0	0	0	0	0	0	0	0	0	0	0	0	0	0	0	0	0
				KO	F(5.89, 176.72)= 0.39	0.881405	0.255638
		2	Shoal volume 3D	WT	F(2.97, 80.33)= 3.50	0.0194722	0.960241	0	0	0	0	0	0	0	0	1	0	0	0	0	0	0	0	1	0	0	0	0	0	0	1	0	0	0	0	0	1	0	0	0	0	0	0	0	0	0	0	0	1
				KO	F(1.90, 56.87)= 0.90	0.40607	0.305074
			Shoal area 2D frontal	WT	F(9, 243)= 2.26	0.01892	0.990118	0	0	0	0	0	0	0	0	0	0	0	0	0	0	0	0	0	0	0	0	0	0	0	0	0	0	0	0	0	0	0	0	0	0	0	0	0	0	0	0	0	0
				KO	F(4.93, 147.63)= 1.44	0.21343	0.758244
			Shoal area 2D top	WT	F(5.06, 136.48)= 4.42	0.000873412	0.99982	0	0	0	0	0	0	0	1	1	0	0	0	0	0	0	1	1	0	0	0	0	0	0	1	0	0	0	0	0	0	0	0	0	0	0	0	0	0	0	0	0	0
				KO	F(2.96, 88.80)= 1.27	0.28869	0.582955
		3	Distance to the centroid	WT	F(9, 243)= 11.24	<0.0001	1	1	0	0	0	0	0	1	0	0	1	1	1	0	1	0	0	0	0	0	0	0	1	0	0	0	0	0	1	0	0	0	0	1	0	0	0	1	0	0	1	0	0
				KO	F(9, 270)= 8.47	<0.0001	1	1	0	0	0	0	0	1	0	0	1	1	1	1	1	0	1	1	0	0	0	0	1	0	0	0	0	0	1	0	0	0	0	1	0	0	0	1	0	0	1	0	0
			Homogeneity index	WT	F(9, 243)= 8.44	<0.0001	0.86218	1	0	0	0	0	0	1	0	0	1	1	1	1	1	0	1	1	0	0	0	0	1	0	0	0	0	0	1	0	0	0	0	1	0	0	0	1	0	0	1	0	0
				KO	F(6.10, 183.13)= 4.22	0.000482583	0.994823	0	0	0	0	0	0	1	0	0	1	0	0	0	0	0	0	0	0	0	0	0	1	0	0	0	0	0	1	0	0	0	0	1	0	0	0	1	0	0	1	0	0
Spatial positioning	Vertical	4	Animals in the top area	WT	F(3.08, 83.08)= 2.26	0.0855813	0.772367
				KO	F(3.61, 108.16)= 2.62	0.0444776	0.924656	0	0	0	0	1	0	0	0	0	0	0	0	0	0	0	0	0	0	0	0	0	0	0	0	0	0	0	0	0	0	0	0	0	0	0	0	0	0	0	0	0	0
			Animals in the middle area	WT	F(4.99, 134.79)= 2.99	0.0136371	0.97557	0	0	0	0	0	0	0	0	0	0	0	0	0	0	0	1	0	0	0	0	0	0	0	0	0	0	0	0	0	0	0	0	0	0	0	0	0	0	0	0	0	0
				KO	F(4.57, 136.97)= 4.45	0.00126474	0.998755	0	1	0	0	0	0	1	0	0	0	0	0	0	0	1	0	0	0	0	0	0	0	0	0	0	0	0	0	0	0	0	0	0	0	0	0	0	0	0	0	0	0
			Animals in the bottom area	WT	F(3.52, 95.12)= 3.39	0.015815	0.974325	0	0	0	0	0	0	0	1	1	0	0	0	0	0	1	1	1	0	0	0	0	0	0	0	0	0	0	0	0	0	0	0	0	0	0	0	0	0	0	0	0	0
				KO	F(3.94, 118.26)= 3.83	0.00604343	0.995949	0	0	0	0	1	1	1	1	1	0	0	0	0	0	0	0	0	0	0	0	0	0	0	0	0	0	0	0	0	0	0	0	0	0	0	0	0	0	0	0	0	0
		5	Centroid position in top area	WT	F(2.67, 72.11)= 1.94	0.137476	0.633223
				KO	F(3.75, 112.43)= 2.49	0.0507354	0.909716
			Centroid position in middle area	WT	F(3.41, 92.10)= 1.77	0.151768	0.729015
				KO	F(5.03, 151.01)= 3.61	0.00405986	0.991675	0	1	0	0	0	0	0	1	0	1	0	0	0	0	0	1	0	0	0	0	0	0	0	0	0	0	0	0	0	0	0	0	0	0	0	0	0	0	0	0	0	0
			Centroid position in bottom area	WT	F(3.23, 87.25)= 2.38	0.0708217	0.848224
				KO	F(3.90, 116.92)= 4.46	0.00236819	0.998981	0	0	0	1	1	1	1	1	0	0	0	0	1	1	1	1	0	0	0	0	0	0	0	0	0	0	0	0	0	0	0	0	0	0	0	0	0	0	0	0	0	0
	Horizontal	6	Animals in the periphery area	WT	F(9, 243)= 0.86	0.56449	0.56564
				KO	F(5.64, 169.31)= 6.14	<0.0001	1	1	1	0	0	0	0	0	0	0	0	0	1	0	1	1	1	1	0	0	0	0	0	1	1	0	0	0	0	0	0	0	0	0	0	0	0	0	0	0	0	0	0
			Animals in the middle area	WT	F(9, 243)= 0.89	0.53132	0.497924
				KO	F(9, 270)= 3.75	0.000185388	0.999032	0	0	0	0	0	0	0	0	0	0	0	1	0	1	0	1	1	0	0	0	0	0	0	0	0	0	0	0	0	0	0	0	0	0	0	0	0	0	0	0	0	0
			Animals in the centre area	WT	F(9, 243)=2.27	0.0188	1	0	1	0	0	0	0	0	0	0	0	0	0	0	0	0	0	0	0	0	0	0	0	0	0	0	0	0	0	0	0	0	0	0	0	0	0	0	0	0	0	0	0
				KO	F(5.07, 151.95)= 3.33	0.00678384	0.978243	1	0	0	0	0	0	0	0	0	0	0	0	0	0	0	0	1	0	0	0	0	0	0	1	0	0	0	0	0	0	0	0	0	0	0	0	0	0	0	0	0	0
		7	Centroid position in perphery area	WT	F(5.04, 136.14)= 0.72	0.607991	0.367779
				KO	F(5.70, 171.09)= 3.25	0.00550303	0.994465	0	0	0	0	0	0	0	0	0	0	0	0	0	0	0	1	1	0	0	0	0	0	1	1	0	0	0	0	0	0	0	0	0	0	0	0	0	0	0	0	0	0
			Centroid position in middle area	WT	F(9, 243)= 0.54	0.84469	0.294716
				KO	F(9, 270)= 0.95	0.4828	0.496173
			Centroid position in centre area	WT	F(9, 243)=0.84	0.581197	0.603995
				KO	F(9, 270)= 1.11	0.35643	0.622945
[truncated: 3 more columns]

## Sheet: Table S3 genot x time
						Minute
Aspects of shoal behaviour		Figure	Parameter	F	p	1	2	3	4	5	6	7	8	9	10
Shoal structure and cohesion		1	Inter-fish distance 3D	F(6.67,380.46)= 0.52	0.808642
			Inter-fish distance 2D frontal	F(6.81,388.18)= 0.44	0.869957
			Inter-fish distance 2D top	F(7.17,408.63)= 0.56	0.791286
		2	Shoal volume 3D	F(2.40,136.72)= 1.03	0.370425
			Shoal area 2D frontal	F(6.17,351.60)= 0.67	0.686082
			Shoal area 2D top	F(4.12,234.74)= 0.91	0.461607
		3	Distance to the centroid	F(6.98,397.98)= 0.49	0.840549
			Homogeneity index	F(7.42,423.09)= 0.57	0.789917
Spatial positioning	Vertical	4	Animals in the top area	F(3.92,223.37)= 0.92	0.452324
			Animals in the middle area	F(5.72,325.86)= 2.19	0.0470189	1	0	0	0	0	0	0	0	0	0
			Animals in the bottom area	F(4.12,234.73)= 0.64	0.637603
		5	Centroid position in top area	F(3.93,224.03)= 1.60	0.175995
			Centroid position in middle area	F(4.76,271.42)= 1.15	0.333371
			Centroid position in bottom area	F(3.95,225.33)= 0.56	0.686461
	Horizontal	6	Animals in the periphery area	F(6.37,363.07)= 2.51	0.019008	0	1	1	0	0	1	0	0	0	0
			Animals in the middle area	F(7.70,439.01)= 0.89	0.519736
			Animals in the centre area	F(6.85,390.63)= 2.45	0.0188409	0	1	0	0	0	0	1	0	0	0
		7	Centroid position in perphery area	F(6.36,362.44)= 1.19	0.307279
			Centroid position in middle area	F(7.40,421.572)= 0.70	0.681727
			Centroid position in centre area	F(7.27,414.46)= 0.97	0.453294
